# Supplementary material for: The Resource Utilization of Poplar Leaves for CO2 Adsorption
Source: Molecules. 2024 Apr 27;29(9):2024. doi: 10.3390/molecules29092024 (PMC11085795; doi:10.3390/molecules29092024)
Supplement: Supplementary file 1 [file molecules-29-02024-s001.zip]

Archive with 1 entries (1 files):
- molecules-2938809-supplementary.pdf
